# Supplementary material for: Data from renewable energy assessments for resort islands in the South China Sea
Source: Data Brief. 2015 Nov 25;6:117–20. doi: 10.1016/j.dib.2015.11.043 (PMC4685173; doi:10.1016/j.dib.2015.11.043)
Supplement: Supplementary file 1 — Supplementary material [file mmc1.zip]

Archive with 6 entries (6 files):
- Islands and meteorological station data.docx
- topographic_data-filtered.xlsx
- Meteorological_kuala_terengganu.xls
- Meteorological-mersing.xls
- Meteorological-kota_bahru.xls
- topographic map data .docx
