# Supplementary material for: Data from renewable energy assessments for resort islands in the South China Sea
Source: Data Brief. 2015 Nov 25;6:117–20. doi: 10.1016/j.dib.2015.11.043 (PMC4685173; doi:10.1016/j.dib.2015.11.043)
Supplement: Supplementary file 1 — Supplementary material [file mmc1.zip › topographic_data-filtered.xlsx]

## Sheet: Sheet1
island	state	met stations	location	stream name	available head,m	catchment area, km^2	river gradient
Perhentian Kecil	Terengganu	Kota Bharu	Kg Pasir Hantu	Unnamed (Tk. Batu Jalil)	60	0.2	0.27
Perhentian Kecil	Terengganu	Kota Bharu	Kg Pasir Petani	Unnamed (Pasir Karang)	80	0.18	0.22
Redang	Terengganu	Kuala Terengganu	K Redang	Unnamed (Tg. Telaga Batu)	60	0.14	0.32
Redang	Terengganu	Kuala Terengganu	Kg Tk. Bakau	Unnamed (Tk. Kalung Besar)	80	0.14	0.167
Redang	Terengganu	Kuala Terengganu	Kg. Tk. Dalam	Unnamed (Tk. Dalam)	90	0.0875	0.138
Kapas	Terengganu	Kuala Terengganu	Pulau Kerengga	Tk. Berakit	15	0.04	0.0714
Tioman	Pahang	Mersing	Kg Tekek	S Tekek	180	0.303	0.168
Tioman	Pahang	Mersing	Kg Tekek	S Air Besar	240	1.906	0.175
Tioman	Pahang	Mersing	Kg Tekek	S Batang Sabut	100	0.375	0.147
Tioman	Pahang	Mersing	Kg Tekek	S Tg said	200	0.0963	0.24
Tioman	Pahang	Mersing	Kg Lalang	S Lalang	120	1.19	0.15
Tioman	Pahang	Mersing	Kg Bunut	S Setup	180	0.618	0.271
Tioman	Pahang	Mersing	Kg Paya	S Paya	220	2.4	0.1
Tioman	Pahang	Mersing	Kg Genting	S Air Jerangau	180	0.1225	0.33
Tioman	Pahang	Mersing	Kg Genting	S Air Raja	120	1.67	0.16
Tioman	Pahang	Mersing	Kg Genting	S Air Gong	140	0.728	0.21
Tioman	Pahang	Mersing	Tg K Nipah	S Kasut	140	0.27	0.33
Tioman	Pahang	Mersing	Tg K Nipah	S Nipah	170	3.14	0.17
Tioman	Pahang	Mersing	Tg K Nipah	S Seriah	100	4.66	0.1
Tioman	Pahang	Mersing	Kg Pasir Sarang Burung	S Tedau	180	1.05	0.25
Tioman	Pahang	Mersing	Kg Mukut	S Raya	80	5.2	0.147
Tioman	Pahang	Mersing	Kg Mukut	S Air Demit	20	0.325	0.21
Tioman	Pahang	Mersing	Kg Asah	S Asah	140	9.3	0.2
Tioman	Pahang	Mersing	Kg Asah	S Kelayuk	200	0.09	0.314
Tioman	Pahang	Mersing	Tg Benuang	S Benuang	140	1.68	0.188
Tioman	Pahang	Mersing	Tg Niting	S Air Seler	180	3.465	0.133
Tioman	Pahang	Mersing	Kg Juara	S Mentawak	140	13	0.08
Tioman	Pahang	Mersing	Kg Juara	S Keliling	180	2.4	0.15
Tioman	Pahang	Mersing	Kg Juara	S Baharu	140	2.57	0.097
Tioman	Pahang	Mersing	Kg. Dungun	S Dungun	140	1.14	0.1319
Tioman	Pahang	Mersing	Tk. Tarah	S Tarah	130	1.38	0.16
Tioman	Pahang	Mersing	Kg Air Batang	S Air Batang	140	0.248	0.2
Pemanggil	Johor	Mersing	Kg. Buau	Unnamed (Tk. Buau)	140	0.0788	0.229
Pemanggil	Johor	Mersing	Kg. Sulit	Unnamed ( Tk. Sulit)	110	0.03	0.26
Pemanggil	Johor	Mersing	Kg. Pa’ Saleh	Unnamed (Tk. Pa’ Saleh)	70	0.16	0.169
Pemanggil	Johor	Mersing	Tg. Sauk	Unnamed (Tk. Sauk)	60	0.3	0.16
Pemanggil	Johor	Mersing	Tg. Lanchang	Unnamed (Tk. Lanchang)	40	0.15	0.067
Aur	Johor	Mersing	Kg. Tk. Berhala	S. Berhala	180	0.2	0.176
Aur	Johor	Mersing	Kg. Sabut	Tk. Minyang	225	0.158	0.482
Aur	Johor	Mersing	Kg. Tk. Jong	S. Putat	200	0.175	0.314
Aur	Johor	Mersing	Kg. Tk. Meriam	S. Kepayang	140	0.151	0.267
Aur	Johor	Mersing	Kg. Tk. Meriam	S. Galing	100	0.5375	0.12
Aur	Johor	Mersing	Kg. Palas	S. Kerasan	80	0.324	0.22
Aur	Johor	Mersing	Kg. Teluran	S. Teluran	80	0.49	0.48
Besar	Johor	Mersing	Kg. Atap Zing	S. Tuan	40	0.06	0.08
Besar	Johor	Mersing	Kg. Kampa	Unnamed (Tk. Kampa)	40	0.0625	0.171
Tinggi	Johor	Mersing	Kg. Buloh Kasap	S. Buloh Kasap	80	0.05	0.143
Tinggi	Johor	Mersing	Kg. Tanah Tumboh	S. Terih Kecil	120	0.488	0.127
Tinggi	Johor	Mersing	Kg. Kelopak	S. Terih Besar	60	0.455	0.0762
Tinggi	Johor	Mersing	Kg. Tk. Pinang	S. Tk. Pinang	60	0.385	0.0533
Sibu	Johor	Mersing	Kg. Duku	S. Duku	20	0.0625	0.05
